# Supplementary material for: A New Method to Prepare Stable Polyaniline Dispersions for Highly Loaded Cathodes of All-Polymer Li-Ion Batteries
Source: Polymers (Basel). 2023 May 29;15(11):2508. doi: 10.3390/polym15112508 (PMC10255123; doi:10.3390/polym15112508)
Supplement: Supplementary file 1 [file polymers-15-02508-s001.zip]

Archive with 3 entries (3 files):
- IMG_2915.MOV
- IMG_2920.MOV
- polymers-2324230-supplementary.pdf
